# Supplementary material for: Genome-wide association mapping for early maturity in kintoki bean (Phaseolus vulgaris L.)
Source: Breed Sci. 2025 Mar 27;75(2):119–28. doi: 10.1270/jsbbs.24054 (PMC12395197; doi:10.1270/jsbbs.24054)
Supplement: Supplementary file 2 — Supplemental Table 1 [file 75_119_s2.xlsx]

## Sheet: Table S1
Supplemental Table 1. The 172 cultivars and breeding lines used in this study
Sample number	Cultivar or line	Type	Year2021	Year2022	Year2023	SNP_47479438	SNP_47479506	Insertion_47644850 a
1	Taisho-Kintoki	Red Kintoki	1	1	1	A	C	Taisho-Kintoki
2	Fukura-Kintoki	Red Kintoki	1	1	1	NA	NA	Taisho-Kintoki
3	Akibare	Red Kintoki	1	1	1	A	C	Taisho-Kintoki
4	Fukumasari	Red Kintoki	1	1	1	T	G	Kachidoki
5	Breeding line-R001	Red Kintoki	1	1		A	C	Taisho-Kintoki
6	Breeding line-R002	Red Kintoki	1	1		A	C	Taisho-Kintoki
7	Breeding line-R003	Red Kintoki	1	1	1	A	C	Taisho-Kintoki
8	Breeding line-R004	Red Kintoki	1	1		A	C	Taisho-Kintoki
9	Breeding line-R005	Red Kintoki	1	1		A	C	Taisho-Kintoki
10	Breeding line-R006	Red Kintoki	1	1	1	A	C	Taisho-Kintoki
11	Breeding line-R007	Red Kintoki	1	1		A	C	Taisho-Kintoki
12	Breeding line-R008	Red Kintoki	1	1		A	C	Taisho-Kintoki
13	Breeding line-R009	Red Kintoki	1	1		NA	NA	Kachidoki
14	Breeding line-R010	Red Kintoki	1	1		NA	NA	Taisho-Kintoki
15	Breeding line-R011	Red Kintoki	1	1		NA	NA	Taisho-Kintoki
16	Kachidoki	Red Kintoki	1	1	1	T	G	Kachidoki
17	Hokkai-Kintoki	Red Kintoki	1	1	1	T	G	Kachidoki
18	Breeding line-R012	Red Kintoki	1	1		T	G	Kachidoki
19	Breeding line-R013	Red Kintoki	1	1		T	G	Kachidoki
20	Breeding line-R014	Red Kintoki	1	1		T	G	Kachidoki
21	Fuku-Shirokintoki	White Kintoki	1	1	1	T	G	Kachidoki
22	Breeding line-W001	White Kintoki	1	1		T	G	Kachidoki
23	Breeding line-W002	White Kintoki	1	1	1	T	G	Kachidoki
24	Breeding line-W003	White Kintoki	1	1	1	T	G	Kachidoki
25	Breeding line-W004	White Kintoki	1	1		T	G	Kachidoki
26	Fuku-Uzura	Other	1	1	1	T	G	Kachidoki
27	Breeding line-R015	Red Kintoki		1		A	C	Taisho-Kintoki
28	Breeding line-R016	Red Kintoki		1		A	C	Taisho-Kintoki
29	Breeding line-R017	Red Kintoki		1		A	C	Taisho-Kintoki
30	Breeding line-R018	Red Kintoki		1		A	C	Taisho-Kintoki
31	Breeding line-R019	Red Kintoki		1		A	C	Taisho-Kintoki
32	Breeding line-R020	Red Kintoki		1		A	C	Taisho-Kintoki
33	Breeding line-R021	Red Kintoki		1	1	A	C	Taisho-Kintoki
34	Breeding line-R022	Red Kintoki		1	1	A	C	Taisho-Kintoki
35	Breeding line-R023	Red Kintoki		1		A	C	Taisho-Kintoki
36	Breeding line-R024	Red Kintoki		1	1	A	C	Taisho-Kintoki
37	Breeding line-R025	Red Kintoki		1	1	A	C	Taisho-Kintoki
38	Breeding line-R026	Red Kintoki		1		A	C	Taisho-Kintoki
39	Breeding line-R027	Red Kintoki		1		A	C	Taisho-Kintoki
40	Breeding line-R028	Red Kintoki		1	1	A	C	Taisho-Kintoki
41	Breeding line-R029	Red Kintoki		1		A	C	Taisho-Kintoki
42	Breeding line-R030	Red Kintoki		1		A	C	Taisho-Kintoki
43	Breeding line-R031	Red Kintoki		1		A	C	Taisho-Kintoki
44	Breeding line-R032	Red Kintoki		1		A	C	Taisho-Kintoki
45	Breeding line-R033	Red Kintoki		1		A	C	Taisho-Kintoki
46	Breeding line-R034	Red Kintoki	1	1	1	A	C	Taisho-Kintoki
47	Breeding line-R035	Red Kintoki		1		A	C	Taisho-Kintoki
48	Breeding line-R036	Red Kintoki		1		A/T	A/T	Heterozygous
49	Breeding line-R037	Red Kintoki		1		T	G	Kachidoki
50	Breeding line-R038	Red Kintoki		1		NA	NA	Kachidoki
51	Breeding line-R039	Red Kintoki		1		T	G	Kachidoki
52	Breeding line-R040	Red Kintoki		1	1	T	G	Kachidoki
53	Breeding line-R041	Red Kintoki		1		NA	NA	Kachidoki
54	Breeding line-R042	Red Kintoki	1	1	1	T	G	Kachidoki
55	Breeding line-R043	Red Kintoki	1	1		A	C	Taisho-Kintoki
56	Breeding line-R044	Red Kintoki	1	1	1	NA	NA	Kachidoki
57	Breeding line-W005	White Kintoki		1	1	T	G	Kachidoki
58	Breeding line-W006	White Kintoki		1		NA	NA	Kachidoki
59	Breeding line-W007	White Kintoki		1	1	A	C	Taisho-Kintoki
60	Breeding line-W008	White Kintoki		1		T	G	Kachidoki
61	Breeding line-W009	White Kintoki		1		T	G	Kachidoki
62	Breeding line-W010	White Kintoki		1	1	T	G	Kachidoki
63	Breeding line-W011	White Kintoki		1	1	NA	NA	Kachidoki
64	Breeding line-W012	White Kintoki	1	1		A	C	Taisho-Kintoki
65	Breeding line-W013	White Kintoki	1	1	1	T	G	Kachidoki
66	Kita-Rosso	Red kidney	1	1	1	A	C	Taisho-Kintoki
67	Breeding line-S001	Red kidney		1	1	A	C	Taisho-Kintoki
68	Breeding line-S002	Red kidney		1		A	C	Taisho-Kintoki
69	Breeding line-S003	Red kidney		1		A	C	Taisho-Kintoki
70	Breeding line-S004	Red kidney		1		A	C	Taisho-Kintoki
71	Breeding line-S005	Red kidney		1	1	A	C	Taisho-Kintoki
72	Breeding line-S006	Red kidney	1	1	1	A	C	Taisho-Kintoki
73	Breeding line-S007	Red kidney	1	1	1	A	C	Taisho-Kintoki
74	Breeding line-S008	Red kidney	1	1	1	A	C	Taisho-Kintoki
75	Tokei-B524	Red Kintoki	1	1	1	A	C	Taisho-Kintoki
76	A195	Other				T	G	Kachidoki
77	Cacahuate Bolo	Other		1	1	A	C	Taisho-Kintoki
78	Kogane-Saitoh	Other		1	1	A	C	Taisho-Kintoki
79	Breeding line-R045	Red Kintoki		1		T	G	Kachidoki
80	Breeding line-R046	Red Kintoki	1			T	G	Kachidoki
81	Breeding line-R047	Red Kintoki	1			T	G	Kachidoki
82	Breeding line-R048	Red Kintoki	1			T	G	Kachidoki
83	Breeding line-R049	Red Kintoki	1			T	G	Kachidoki
84	Breeding line-R050	Red Kintoki	1			T	G	Kachidoki
85	Breeding line-R051	Red Kintoki	1			T	G	Kachidoki
86	Breeding line-R052	Red Kintoki			1	A	C	Taisho-Kintoki
87	Breeding line-R053	Red Kintoki				A	C	Taisho-Kintoki
88	Breeding line-R054	Red Kintoki	1			T	G	Kachidoki
89	Breeding line-R055	Red Kintoki	1			A	C	Taisho-Kintoki
90	Breeding line-R056	Red Kintoki	1			A	C	Taisho-Kintoki
91	Breeding line-R057	Red Kintoki	1			A	C	Taisho-Kintoki
92	Breeding line-R058	Red Kintoki	1			T	G	Kachidoki
93	Breeding line-R059	Red Kintoki	1			T	G	Kachidoki
94	Breeding line-R060	Red Kintoki	1			NA	NA	Taisho-Kintoki
95	Breeding line-W014	White Kintoki	1			T	G	Kachidoki
96	Breeding line-W015	White Kintoki	1			T	G	Kachidoki
97	Breeding line-W016	White Kintoki	1			T	G	Kachidoki
98	Breeding line-R061	Red Kintoki	1			A	C	Taisho-Kintoki
99	Breeding line-R062	Red Kintoki	1			A	C	Taisho-Kintoki
100	Breeding line-R063	Red Kintoki	1			NA	NA	Taisho-Kintoki
101	Breeding line-R064	Red Kintoki	1			NA	NA	Taisho-Kintoki
102	Breeding line-R065	Red Kintoki	1			T	G	Kachidoki
103	Breeding line-R066	Red Kintoki	1			A	C	Taisho-Kintoki
104	Breeding line-R067	Red Kintoki	1			NA	NA	Taisho-Kintoki
105	Breeding line-R068	Red Kintoki	1			NA	NA	Taisho-Kintoki
106	Breeding line-R069	Red Kintoki	1			A	C	Taisho-Kintoki
107	Breeding line-R070	Red Kintoki	1			A	C	Taisho-Kintoki
108	Breeding line-R071	Red Kintoki	1			NA	NA	Taisho-Kintoki
109	Breeding line-R072	Red Kintoki	1			A	C	Taisho-Kintoki
110	Breeding line-R073	Red Kintoki	1			A	C	Taisho-Kintoki
111	Breeding line-R074	Red Kintoki	1			A	C	Taisho-Kintoki
112	Breeding line-R075	Red Kintoki	1			T	G	Kachidoki
113	Breeding line-R076	Red Kintoki	1			NA	NA	Kachidoki
114	Breeding line-R077	Red Kintoki	1			T	G	Kachidoki
115	Breeding line-R078	Red Kintoki	1			T	G	Kachidoki
116	Breeding line-R079	Red Kintoki	1			T	G	Kachidoki
117	Breeding line-W017	White Kintoki	1			A/T	A/T	Heterozygous
118	Breeding line-W018	White Kintoki	1			T	G	Kachidoki
119	Breeding line-S009	Red kidney	1			A	C	Taisho-Kintoki
120	Breeding line-S010	Red kidney	1			A	C	Taisho-Kintoki
121	Breeding line-R080	Red Kintoki			1	A	C	Taisho-Kintoki
122	Breeding line-R081	Red Kintoki			1	A	C	Taisho-Kintoki
123	Breeding line-R082	Red Kintoki			1	A	C	Taisho-Kintoki
124	Breeding line-R083	Red Kintoki			1	A	C	Taisho-Kintoki
125	Breeding line-R084	Red Kintoki			1	A	C	Taisho-Kintoki
126	Breeding line-R085	Red Kintoki			1	NA	NA	Taisho-Kintoki
127	Breeding line-R086	Red Kintoki			1	A	C	Taisho-Kintoki
128	Breeding line-R087	Red Kintoki			1	A	C	Taisho-Kintoki
129	Breeding line-R088	Red Kintoki			1	A	C	Taisho-Kintoki
130	Breeding line-R089	Red Kintoki			1	A	C	Taisho-Kintoki
131	Breeding line-R090	Red Kintoki			1	A	C	Taisho-Kintoki
132	Breeding line-R091	Red Kintoki			1	A	C	Taisho-Kintoki
133	Breeding line-R092	Red Kintoki			1	NA	NA	Taisho-Kintoki
134	Breeding line-R093	Red Kintoki			1	A	C	Taisho-Kintoki
135	Breeding line-R094	Red Kintoki			1	A	C	Taisho-Kintoki
136	Breeding line-R095	Red Kintoki			1	A	C	Taisho-Kintoki
137	Breeding line-R096	Red Kintoki			1	A	C	Taisho-Kintoki
138	Breeding line-R097	Red Kintoki			1	A	C	Taisho-Kintoki
139	Breeding line-R098	Red Kintoki			1	A	C	Taisho-Kintoki
140	Breeding line-R099	Red Kintoki			1	A	C	Taisho-Kintoki
141	Breeding line-R100	Red Kintoki			1	A	C	Taisho-Kintoki
142	Breeding line-R101	Red Kintoki			1	A	C	Taisho-Kintoki
143	Breeding line-R102	Red Kintoki			1	A	C	Taisho-Kintoki
144	Breeding line-R103	Red Kintoki			1	A	C	Taisho-Kintoki
145	Breeding line-R104	Red Kintoki			1	T	G	Kachidoki
146	Breeding line-R105	Red Kintoki			1	T	G	Kachidoki
147	Breeding line-R106	Red Kintoki			1	T	G	Kachidoki
148	Breeding line-R107	Red Kintoki			1	T	G	Kachidoki
149	Breeding line-R108	Red Kintoki			1	T	G	Kachidoki
150	Breeding line-R109	Red Kintoki			1	A	C	Taisho-Kintoki
151	Breeding line-R110	Red Kintoki			1	T	G	Kachidoki
152	Breeding line-R111	Red Kintoki			1	A/T	A/T	Heterozygous
153	Breeding line-R112	Red Kintoki			1	A	C	Kachidoki
154	Breeding line-R113	Red Kintoki			1	T	G	Kachidoki
155	Breeding line-R114	Red Kintoki			1	T	G	Kachidoki
156	Breeding line-R115	Red Kintoki			1	NA	NA	Kachidoki
157	Breeding line-W019	White Kintoki			1	T	G	Kachidoki
158	Breeding line-W020	White Kintoki			1	NA	NA	Kachidoki
159	Breeding line-W021	White Kintoki			1	T	G	Kachidoki
160	Breeding line-W022	White Kintoki			1	NA	NA	Kachidoki
161	Breeding line-W023	White Kintoki			1	NA	NA	Taisho-Kintoki
162	Breeding line-W024	White Kintoki			1	A	C	Taisho-Kintoki
163	Breeding line-W025	White Kintoki			1	NA	NA	Taisho-Kintoki
164	Breeding line-W026	White Kintoki			1	A	C	Taisho-Kintoki
165	Breeding line-S011	Red kidney			1	A/T	A/T	Heterozygous
166	Breeding line-S012	Red kidney			1	T	G	Kachidoki
167	Breeding line-R116	Red Kintoki			1	NA	NA	Taisho-Kintoki
168	Breeding line-R117	Red Kintoki			1	A	C	Taisho-Kintoki
169	Breeding line-R118	Red Kintoki			1	A	C	Taisho-Kintoki
170	Breeding line-R119	Red Kintoki			1	T	G	Heterozygous
171	Breeding line-R120	Red Kintoki			1	T	G	Kachidoki
172	Breeding line-R121	Red Kintoki			1	A	C	Taisho-Kintoki
Total			76	78	88	A, 90; T, 54	C, 90; G, 54	Taisho-Kintoki, 103; Kachidoki, 64
a The genotypes were determined by the ARMS marker. Taisho-Kintoki allele, an insertion of a C at position 47 644 850 (ALT) ; Kachidoki allele, reference (REF).
