# Supplementary material for: Genome-wide association mapping for early maturity in kintoki bean (Phaseolus vulgaris L.)
Source: Breed Sci. 2025 Mar 27;75(2):119–28. doi: 10.1270/jsbbs.24054 (PMC12395197; doi:10.1270/jsbbs.24054)
Supplement: Supplementary file 3 — Supplemental Table 2 [file 75_119_s3.xlsx]

## Sheet: Table S2
Supplemental Table 2. Sequence information of adapter set used in RAD-seq
Custum adapter set	Sequence (5' -> 3')
P5_HindIII_adapter.f	AAACAAGATGTGTATAAGAGACAG
P5_HindIII_adapter.r	(phos)AGCTCTGTCTCTTATACACATCTGACGCTGCCGACGA
P7_EcoRI_adapter.r	(phos)AATTCTGTCTCTTATACACATCTAATCA
P7_EcoRI_adapter.f	GTCTCGTGGGCTCGGAGATGTGTATAAGAGACAG
