# Supplementary material for: Genome-wide association mapping for early maturity in kintoki bean (Phaseolus vulgaris L.)
Source: Breed Sci. 2025 Mar 27;75(2):119–28. doi: 10.1270/jsbbs.24054 (PMC12395197; doi:10.1270/jsbbs.24054)
Supplement: Supplementary file 5 — Supplemental Table 4 [file 75_119_s5.xlsx]

## Sheet: Table S4
Supplemental Table 4. The 270 variants found in Taisho-Kintoki in the region 47 419 094 to 47 892 313 on omosome 1
Chromosome	Region	Type	Reference	Allele	Zygosity	Genotype	Count	Coverage	Average quality	QUAL	Coding region change	Amino acid change	Non-synonymous
1	47420222	SNV	C	G	Homozygous	G/G	10	10	37.6	61.8957	Phvul.001G218600.1:c.*1C>G		-
1	47420720	SNV	A	G	Homozygous	G/G	11	11	36.6364	64.9039	Phvul.001G218600.1:c.*499A>G		-
1	47420815	SNV	C	T	Homozygous	T/T	10	10	35.6	63.886	Phvul.001G218600.1:c.*594C>T		-
1	47421644	SNV	C	T	Homozygous	T/T	15	15	35.1333	78.9279	Phvul.001G218600.1:c.*1423C>T; Phvul.001G218700.1:c.*1639G>A		-
1	47421850	SNV	A	C	Homozygous	C/C	15	15	35.5333	76.8825	Phvul.001G218600.1:c.*1629A>C; Phvul.001G218700.1:c.*1433T>G		-
1	47421890	Deletion	T	-	Homozygous	-/-	16	16	34.6875	91.549	Phvul.001G218600.1:c.*1677delT; Phvul.001G218700.1:c.*1393delA		-
1	47425977^47425978	Insertion	-	A	Homozygous	A/A	14	14	31.7143	75.7349	Phvul.001G218700.1:c.-1808dupT		-
1	47425989	SNV	G	A	Homozygous	A/A	11	11	36.1818	66.8677	Phvul.001G218700.1:c.-1819C>T		-
1	47426163	Deletion	T	-	Homozygous	-/-	13	13	35.1538	82.7572	Phvul.001G218700.1:c.-1993delA		-
1	47426198	SNV	G	A	Homozygous	A/A	16	16	37	81.9382	Phvul.001G218700.1:c.-2028C>T		-
1	47426483	SNV	G	A	Homozygous	A/A	11	11	37	66.8698	Phvul.001G218700.1:c.-2313C>T		-
1	47426574	SNV	T	A	Homozygous	A/A	13	13	37.2308	72.8904	Phvul.001G218700.1:c.-2404A>T		-
1	47428418	SNV	T	C	Homozygous	C/C	16	16	36.1875	79.9568	Phvul.001G218700.1:c.-4248A>G; Phvul.001G218800.1:c.-4747T>C		-
1	47428623^47428624	Insertion	-	A	Homozygous	A/A	10	10	35.2	63.8563	Phvul.001G218700.1:c.-4454dupT; Phvul.001G218800.1:c.-4534dupA		-
1	47429336^47429337	Insertion	-	T	Homozygous	T/T	14	14	35.1429	75.9007	Phvul.001G218800.1:c.-3819dupT		-
1	47430441	SNV	C	A	Homozygous	A/A	10	11	37.1	64.1117	Phvul.001G218800.1:c.-2724C>A		-
1	47431210	Deletion	A	-	Homozygous	-/-	12	12	36.3333	79.7881	Phvul.001G218800.1:c.-1948delA		-
1	47432939	SNV	T	C	Homozygous	C/C	13	13	35.4615	70.9259	Phvul.001G218800.1:c.-226T>C		-
1	47434685	SNV	A	G	Homozygous	G/G	15	15	35.5333	76.9465	Phvul.001G218800.1:c.1125+45A>G		-
1	47434782	SNV	G	C	Homozygous	C/C	11	11	31.1818	64.8905	Phvul.001G218800.1:c.1126-139G>C		-
1	47441688	SNV	A	T	Homozygous	T/T	13	13	36.4615	72.9158	Phvul.001G218900.1:c.-72T>A; Phvul.001G218900.2:c.-661T>A		-
1	47441891	SNV	G	T	Homozygous	T/T	15	15	35.8667	78.9279	Phvul.001G218900.1:c.-275C>A; Phvul.001G218900.2:c.-864C>A		-
1	47441922	SNV	C	A	Homozygous	A/A	14	14	35.5714	75.8838	Phvul.001G218900.1:c.-306G>T; Phvul.001G218900.2:c.-895G>T		-
1	47441924	SNV	C	T	Homozygous	T/T	13	13	34.4615	72.7737	Phvul.001G218900.1:c.-308G>A; Phvul.001G218900.2:c.-897G>A		-
1	47442028	SNV	C	A	Homozygous	A/A	12	12	35.75	69.8758	Phvul.001G218900.1:c.-412G>T; Phvul.001G218900.2:c.-1001G>T		-
1	47442198	SNV	A	G	Homozygous	G/G	14	14	35.3571	73.9254	Phvul.001G218900.1:c.-582T>C; Phvul.001G218900.2:c.-1171T>C		-
1	47442709^47442710	Insertion	-	A	Homozygous	A/A	12	12	36.0833	69.8758	Phvul.001G218900.1:c.-1094dupT; Phvul.001G218900.2:c.-1683dupT		-
1	47443256	SNV	G	A	Homozygous	A/A	15	15	34.5333	78.7615	Phvul.001G218900.1:c.-1640C>T; Phvul.001G218900.2:c.-2229C>T		-
1	47444066..47444067	Deletion	AG	-	Homozygous	-/-	14	14	37.6429	200	Phvul.001G218900.1:c.-2451_-2450delCT; Phvul.001G218900.2:c.-3040_-3039delCT		-
1	47444070	SNV	G	T	Homozygous	T/T	14	14	37.6429	75.9346	Phvul.001G218900.1:c.-2454C>A; Phvul.001G218900.2:c.-3043C>A		-
1	47444503	SNV	G	T	Homozygous	T/T	13	13	35.7692	72.9158	Phvul.001G218900.1:c.-2887C>A; Phvul.001G218900.2:c.-3476C>A		-
1	47446094	SNV	C	A	Homozygous	A/A	12	12	36.75	69.8758	Phvul.001G218900.1:c.-4478G>T; Phvul.001G218900.2:c.-5067G>T		-
1	47447593	SNV	A	C	Homozygous	C/C	14	14	36.8571	73.9362			-
1	47449340	SNV	A	C	Homozygous	C/C	13	13	36.3846	70.9259			-
1	47449575	SNV	G	C	Homozygous	C/C	17	17	37.4118	83.0103			-
1	47449748	SNV	A	G	Homozygous	G/G	14	14	35.8571	73.9254			-
1	47452246	Deletion	T	-	Homozygous	-/-	10	10	33.6	73.7675			-
1	47453922	SNV	C	A	Homozygous	A/A	12	12	33.4167	69.7306			-
1	47454531^47454532	Insertion	-	CTTCC	Homozygous	CTTCC/CTTCC	15	15	36.7867	200			-
1	47454904	SNV	G	A	Homozygous	A/A	12	12	36.1667	69.8758			-
1	47455350	SNV	T	G	Homozygous	G/G	10	10	36.3	61.8936			-
1	47455430^47455431	Insertion	-	C	Homozygous	C/C	11	11	35.3636	64.9053			-
1	47455439	SNV	C	T	Homozygous	T/T	11	11	35.1818	66.8952			-
1	47456777	Deletion	A	-	Homozygous	-/-	13	13	35.5385	82.7572	Phvul.001G219000.1:c.-4754delA		-
1	47456971	SNV	T	C	Homozygous	C/C	12	12	35.6667	67.9183	Phvul.001G219000.1:c.-4568T>C		-
1	47457048	SNV	A	G	Homozygous	G/G	10	11	29.6	51.0551	Phvul.001G219000.1:c.-4491A>G		-
1	47458491	SNV	A	G	Homozygous	G/G	14	14	35.5714	73.8616	Phvul.001G219000.1:c.-3048A>G		-
1	47458508	SNV	G	A	Homozygous	A/A	14	14	37.2857	75.9007	Phvul.001G219000.1:c.-3031G>A		-
1	47458544	SNV	G	T	Homozygous	T/T	14	14	33.5714	75.7025	Phvul.001G219000.1:c.-2995G>T		-
1	47458771	SNV	A	T	Homozygous	T/T	11	11	35.8182	66.8952	Phvul.001G219000.1:c.-2768A>T		-
1	47458964	SNV	A	G	Homozygous	G/G	14	14	37.4286	73.9362	Phvul.001G219000.1:c.-2575A>G		-
1	47459014	SNV	G	A	Homozygous	A/A	14	14	37.2143	75.9007	Phvul.001G219000.1:c.-2525G>A		-
1	47459516	SNV	G	A	Homozygous	A/A	14	14	35	75.9007	Phvul.001G219000.1:c.-2023G>A		-
1	47461213^47461214	Insertion	-	A	Homozygous	A/A	12	12	32.5833	69.7922	Phvul.001G219000.1:c.-324dupA		-
1	47463117	SNV	A	T	Homozygous	T/T	14	14	37.2143	75.9346	Phvul.001G219000.1:c.*169A>T		-
1	47465000	SNV	C	T	Homozygous	T/T	10	10	36.7	63.8913	Phvul.001G219000.1:c.*2052C>T		-
1	47465463	SNV	C	T	Homozygous	T/T	10	10	30.9	63.7665			-
1	47465584	SNV	T	C	Homozygous	C/C	13	13	35.3077	70.9259			-
1	47468946	Deletion	G	-	Homozygous	-/-	11	11	33.3636	76.7778	Phvul.001G219100.1:c.-3400delG		-
1	47470566	SNV	G	T	Homozygous	T/T	11	11	37.1818	66.9016	Phvul.001G219100.1:c.-1784G>T		-
1	47470699^47470700	Insertion	-	A	Homozygous	A/A	12	12	36.1667	69.8716	Phvul.001G219100.1:c.-1643dupA		-
1	47471027	SNV	A	G	Homozygous	G/G	16	16	34.4375	79.9568	Phvul.001G219100.1:c.-1323A>G		-
1	47471086	SNV	C	T	Homozygous	T/T	14	15	35.7857	74.0012	Phvul.001G219100.1:c.-1264C>T		-
1	47474277	SNV	T	C	Homozygous	C/C	14	14	36	73.9362	Phvul.001G219100.1:c.*1045T>C		-
1	47476771..47476775	Deletion	GACGT	-	Homozygous	-/-	13	13	36.1538	200	Phvul.001G219200.1:c.*278_*282delACGTC; Phvul.001G219200.2:c.*1266_*1270delACGTC; Phvul.001G219200.3:c.*278_*282delACGTC		-
1	47476798	SNV	G	A	Homozygous	A/A	11	11	35.9091	66.8592	Phvul.001G219200.1:c.*255C>T; Phvul.001G219200.2:c.*1243C>T; Phvul.001G219200.3:c.*255C>T		-
1	47479506	SNV	G	C	Homozygous	C/C	12	12	36	67.921	Phvul.001G219200.1:c.858+106C>G; Phvul.001G219200.2:c.858+106C>G; Phvul.001G219200.3:c.858+106C>G		-
1	47479785	SNV	A	T	Homozygous	T/T	13	13	36.8462	72.9158	Phvul.001G219200.1:c.780+6T>A; Phvul.001G219200.2:c.780+6T>A; Phvul.001G219200.3:c.780+6T>A		-
1	47483076	Deletion	T	-	Homozygous	-/-	19	19	35.1053	100	Phvul.001G219200.1:c.-531delA; Phvul.001G219200.2:c.-531delA; Phvul.001G219200.3:c.-531delA; Phvul.001G219300.1:c.-5680delT		-
1	47483716^47483717	Insertion	-	A	Homozygous	A/A	11	11	36.3636	66.8677	Phvul.001G219200.1:c.-1172dupT; Phvul.001G219200.2:c.-1172dupT; Phvul.001G219200.3:c.-1172dupT; Phvul.001G219300.1:c.-5035dupA		-
1	47485020	SNV	A	G	Homozygous	G/G	14	14	35.3571	73.9254	Phvul.001G219200.1:c.-2475T>C; Phvul.001G219200.2:c.-2475T>C; Phvul.001G219200.3:c.-2475T>C; Phvul.001G219300.1:c.-3746A>G		-
1	47486534^47486535	Insertion	-	TT	Homozygous	TT/TT	11	11	36.5909	200	Phvul.001G219200.1:c.-3989-1_-3989insAA; Phvul.001G219200.2:c.-3989-1_-3989insAA; Phvul.001G219200.3:c.-3989-1_-3989insAA; Phvul.001G219300.1:c.-2231-1_-2231insTT		-
1	47487528	Deletion	A	-	Homozygous	-/-	10	10	34.3	73.7675	Phvul.001G219200.1:c.-4983delT; Phvul.001G219200.2:c.-4983delT; Phvul.001G219200.3:c.-4983delT; Phvul.001G219300.1:c.-1229delA		-
1	47488226	SNV	A	G	Homozygous	G/G	13	13	37.3846	70.9259	Phvul.001G219300.1:c.-540A>G		-
1	47489078	SNV	A	G	Homozygous	G/G	10	10	35.1	61.8863	Phvul.001G219300.1:c.53-202A>G; Phvul.001G219400.1:c.*1810T>C		-
1	47493279..47493288	Deletion	ATATATATAT	-	Homozygous	-/-	12	12	34.0833	200	Phvul.001G219400.1:c.-221_-212delATATATATAT		-
1	47493626	SNV	G	A	Homozygous	A/A	11	11	37.5455	66.8677	Phvul.001G219400.1:c.-559C>T		-
1	47496202^47496203	Insertion	-	A	Homozygous	A/A	13	13	37	72.8904	Phvul.001G219400.1:c.-3136dupT		-
1	47497047	Deletion	A	-	Homozygous	-/-	11	11	35.7273	76.7778	Phvul.001G219400.1:c.-3980delT		-
1	47498569^47498570	Insertion	-	GGTTGGG	Homozygous	GGTTGGG/GGTTGGG	12	12	36.4167	200	Phvul.001G219500.1:c.-5099-1_-5099insGGTTGGG		-
1	47498637	SNV	A	G	Homozygous	G/G	13	13	37	70.9205	Phvul.001G219500.1:c.-5032A>G		-
1	47498828^47498829	Insertion	-	A	Homozygous	A/A	10	10	37.7	63.8595	Phvul.001G219500.1:c.-4833dupA		-
1	47499259	SNV	A	T	Homozygous	T/T	11	11	35.6364	66.8952	Phvul.001G219500.1:c.-4410A>T		-
1	47500174	SNV	C	T	Homozygous	T/T	11	11	37.4545	66.9016	Phvul.001G219500.1:c.-3495C>T		-
1	47501068	Deletion	T	-	Homozygous	-/-	12	12	34.1667	79.7881	Phvul.001G219500.1:c.-2595delT		-
1	47501620	Deletion	T	-	Homozygous	-/-	19	19	33.4211	100	Phvul.001G219500.1:c.-2041delT		-
1	47501995^47501996	Insertion	-	TGTA	Homozygous	TGTA/TGTA	13	13	34.3462	200	Phvul.001G219500.1:c.-1672-1_-1672insGTAT		-
1	47502550	SNV	C	A	Homozygous	A/A	11	11	37.5455	66.8677	Phvul.001G219500.1:c.-1119C>A		-
1	47509074	SNV	G	T	Homozygous	T/T	12	12	37.5	69.9097	Phvul.001G219500.1:c.*698G>T; Phvul.001G219600.1:c.-934G>T; Phvul.001G219600.2:c.-934G>T; Phvul.001G219600.3:c.-934G>T		-
1	47512592	SNV	T	A	Homozygous	A/A	10	10	34.5	63.8489	Phvul.001G219600.1:c.127-589T>A; Phvul.001G219600.2:c.283-589T>A; Phvul.001G219600.3:c.283-589T>A		-
1	47512719	SNV	A	C	Homozygous	C/C	11	11	36.7273	64.9107	Phvul.001G219600.1:c.127-462A>C; Phvul.001G219600.2:c.283-462A>C; Phvul.001G219600.3:c.283-462A>C; Phvul.001G219700.1:c.*1956T>G		-
1	47514136	SNV	C	A	Homozygous	A/A	13	13	34.6154	72.8819	Phvul.001G219600.1:c.*791C>A; Phvul.001G219600.2:c.*791C>A; Phvul.001G219600.3:c.*791C>A; Phvul.001G219700.1:c.*539G>T		-
1	47514337	SNV	A	G	Homozygous	G/G	12	12	36.9167	67.9129	Phvul.001G219600.1:c.*992A>G; Phvul.001G219600.2:c.*992A>G; Phvul.001G219600.3:c.*992A>G; Phvul.001G219700.1:c.*338T>C		-
1	47515075..47515078	Deletion	ATAT	-	Homozygous	-/-	11	11	36.1818	200	Phvul.001G219600.1:c.*1742_*1745delATAT; Phvul.001G219600.2:c.*1742_*1745delATAT; Phvul.001G219600.3:c.*1742_*1745delATAT; Phvul.001G219700.1:c.455+31_455+34delATAT		-
1	47516006..47516009	Deletion	TATA	-	Homozygous	-/-	11	11	37.5455	200	Phvul.001G219700.1:c.-302_-299delTATA		-
1	47516379..47516380	Deletion	TA	-	Homozygous	-/-	20	20	35.95	200	Phvul.001G219700.1:c.-673_-672delTA		-
1	47517337	SNV	C	T	Homozygous	T/T	15	15	35.0667	78.9279	Phvul.001G219700.1:c.-1630G>A		-
1	47517495	SNV	G	A	Homozygous	A/A	18	18	36.4444	87.9588	Phvul.001G219700.1:c.-1788C>T		-
1	47518366	SNV	C	T	Homozygous	T/T	18	18	36.6111	87.9588	Phvul.001G219700.1:c.-2659G>A		-
1	47520655	SNV	A	G	Homozygous	G/G	12	12	35.6667	67.9102	Phvul.001G219700.1:c.-4948T>C		-
1	47520777	SNV	T	C	Homozygous	C/C	11	11	36.8182	64.9107			-
1	47521549	Deletion	A	-	Homozygous	-/-	11	11	31.1818	76.7778			-
1	47521907	Deletion	T	-	Homozygous	-/-	13	13	28.4615	82.7572			-
1	47522127	SNV	G	A	Homozygous	A/A	11	11	31.0909	66.6979			-
1	47522623	SNV	A	T	Homozygous	T/T	13	13	37.8462	72.9243			-
1	47523045	SNV	T	A	Homozygous	A/A	16	16	36.8125	81.9382			-
1	47523257	SNV	C	A	Homozygous	A/A	16	16	36.8125	81.9382			-
1	47525428	SNV	C	T	Homozygous	T/T	14	14	36	75.9176	Phvul.001G219800.1:c.-5573C>T		-
1	47527827^47527828	Insertion	-	GA	Homozygous	GA/GA	12	12	35.9167	200	Phvul.001G219800.1:c.-3173_-3172dupGA		-
1	47535036^47535037	Insertion	-	G	Homozygous	G/G	12	12	35.0833	67.9102	Phvul.001G219800.1:c.*1726dupG; Phvul.001G219900.1:c.*752dupC; Phvul.001G219900.2:c.*752dupC; Phvul.001G219900.3:c.*752dupC; Phvul.001G219900.4:c.*752dupC		-
1	47549074..47549075	Deletion	AT	-	Homozygous	-/-	13	13	37.6923	200	Phvul.001G220000.1:c.1603-369_1603-368delAT; Phvul.001G220000.2:c.1603-369_1603-368delAT		-
1	47554452	SNV	T	C	Homozygous	C/C	11	11	36.2727	64.912	Phvul.001G220000.1:c.742+638A>G; Phvul.001G220000.2:c.742+638A>G		-
1	47557582	SNV	C	T	Homozygous	T/T	13	13	35.8462	72.8988	Phvul.001G220000.1:c.-927G>A; Phvul.001G220000.2:c.-927G>A		-
1	47558547	Deletion	A	-	Homozygous	-/-	12	12	34.8333	79.7881	Phvul.001G220000.1:c.-1892delT; Phvul.001G220000.2:c.-1892delT		-
1	47562304	SNV	T	A	Homozygous	A/A	10	10	37	63.8595	Phvul.001G220100.1:c.790-804A>T		-
1	47566545	SNV	T	A	Homozygous	A/A	11	11	35.9091	66.8655	Phvul.001G220100.1:c.789+223A>T		-
1	47571086^47571087	Insertion	-	C	Homozygous	C/C	11	11	37.3636	64.9134	Phvul.001G220100.1:c.-2463dupG; Phvul.001G220300.1:c.-3533dupC		-
1	47571280	Deletion	A	-	Homozygous	-/-	12	12	36.8333	79.7881	Phvul.001G220100.1:c.-2656delT; Phvul.001G220300.1:c.-3335delA		-
1	47571291	SNV	A	G	Homozygous	G/G	11	12	37.2727	61.9572	Phvul.001G220100.1:c.-2667T>C; Phvul.001G220300.1:c.-3330A>G		-
1	47571566	SNV	A	G	Homozygous	G/G	11	11	35.7273	64.9026	Phvul.001G220100.1:c.-2942T>C; Phvul.001G220300.1:c.-3055A>G		-
1	47571647	SNV	T	C	Homozygous	C/C	10	10	36.6	61.9004	Phvul.001G220100.1:c.-3023A>G; Phvul.001G220300.1:c.-2974T>C		-
1	47573693	SNV	G	A	Homozygous	A/A	16	16	36.5625	81.9382	Phvul.001G220100.1:c.-5069C>T; Phvul.001G220300.1:c.-928G>A		-
1	47583153	SNV	A	T	Homozygous	T/T	12	12	35.25	69.9012	Phvul.001G220300.1:c.1218A>T		No
1	47599903	SNV	T	G	Homozygous	G/G	17	17	37.4118	82.9243	Phvul.001G220400.1:c.-4860A>C; Phvul.001G220500.1:c.976-255A>C; Phvul.001G220600.1:c.-4701T>G		-
1	47602769	SNV	A	T	Homozygous	T/T	10	10	36.5	63.8902	Phvul.001G220500.1:c.-971T>A; Phvul.001G220600.1:c.-1835A>T		-
1	47602917	SNV	T	G	Homozygous	G/G	12	12	35.3333	67.9022	Phvul.001G220500.1:c.-1119A>C; Phvul.001G220600.1:c.-1687T>G		-
1	47602962^47602963	Insertion	-	G	Homozygous	G/G	12	12	36.4167	67.9129	Phvul.001G220500.1:c.-1164-1_-1164insC; Phvul.001G220600.1:c.-1641-1_-1641insG		-
1	47603084	SNV	G	T	Homozygous	T/T	11	11	36	66.8973	Phvul.001G220500.1:c.-1286C>A; Phvul.001G220600.1:c.-1520G>T		-
1	47603094	SNV	C	T	Homozygous	T/T	10	10	35	63.8838	Phvul.001G220500.1:c.-1296G>A; Phvul.001G220600.1:c.-1510C>T		-
1	47607032	SNV	G	A	Homozygous	A/A	14	14	35.3571	75.8838	Phvul.001G220600.1:c.380+37G>A		-
1	47608534	SNV	C	T	Homozygous	T/T	11	11	37	66.9016	Phvul.001G220600.1:c.810C>T		No
1	47611741^47611742	Insertion	-	ATATA	Homozygous	ATATA/ATATA	13	13	36.3065	200	Phvul.001G220700.1:c.-2835_-2831dupATAAT		-
1	47613364	Deletion	A	-	Homozygous	-/-	12	13	31.4167	32.3776	Phvul.001G220700.1:c.-1211delA		-
1	47614223	SNV	C	G	Homozygous	G/G	15	15	35.3333	76.9465	Phvul.001G220700.1:c.-361C>G		-
1	47617304^47617305	Insertion	-	A	Homozygous	A/A	11	12	35.1818	35.8995	Phvul.001G220800.1:c.-5028dupA		-
1	47618117	SNV	C	G	Homozygous	G/G	18	18	36	86.0206	Phvul.001G220800.1:c.-4225C>G		-
1	47618412	SNV	C	T	Homozygous	T/T	11	11	37.2727	66.9016	Phvul.001G220800.1:c.-3930C>T		-
1	47620725	SNV	T	C	Homozygous	C/C	11	11	37	64.912	Phvul.001G220800.1:c.-1617T>C		-
1	47620727	SNV	T	C	Homozygous	C/C	11	11	34.3636	64.9053	Phvul.001G220800.1:c.-1615T>C		-
1	47620950	SNV	C	G	Homozygous	G/G	10	10	35.4	61.8883	Phvul.001G220800.1:c.-1392C>G		-
1	47623455	SNV	C	T	Homozygous	T/T	11	11	37.2727	66.9016	Phvul.001G220800.1:c.*772C>T; Phvul.001G220900.1:c.-3823C>T		-
1	47627728	SNV	T	A	Homozygous	A/A	10	10	37.4	63.8595	Phvul.001G220900.1:c.192T>A		No
1	47629419	SNV	T	A	Homozygous	A/A	14	14	35.5	75.9007	Phvul.001G220900.1:c.538-32T>A		-
1	47631689	SNV	A	T	Homozygous	T/T	10	10	36.8	63.8902	Phvul.001G220900.1:c.*4A>T		-
1	47632480	SNV	T	A	Homozygous	A/A	10	10	37.1	63.8605	Phvul.001G220900.1:c.*795T>A; Phvul.001G221000.1:c.-4624T>A		-
1	47632485	SNV	T	A	Homozygous	A/A	11	11	36.3636	66.8677	Phvul.001G220900.1:c.*800T>A; Phvul.001G221000.1:c.-4619T>A		-
1	47632581	SNV	C	T	Homozygous	T/T	12	12	35.5833	69.9012	Phvul.001G220900.1:c.*896C>T; Phvul.001G221000.1:c.-4523C>T		-
1	47632687	SNV	C	T	Homozygous	T/T	16	16	34.375	81.8709	Phvul.001G220900.1:c.*1002C>T; Phvul.001G221000.1:c.-4417C>T		-
1	47635501	SNV	T	C	Homozygous	C/C	14	14	34.6429	73.8195	Phvul.001G221000.1:c.-1603T>C		-
1	47635675	SNV	G	A	Homozygous	A/A	12	12	36.25	69.8758	Phvul.001G221000.1:c.-1429G>A		-
1	47635845	SNV	T	C	Homozygous	C/C	15	15	36.6	76.9465	Phvul.001G221000.1:c.-1259T>C		-
1	47635945	SNV	C	T	Homozygous	T/T	11	11	35.0909	66.8909	Phvul.001G221000.1:c.-1159C>T		-
1	47636143	SNV	C	T	Homozygous	T/T	13	13	28.6923	72.8233	Phvul.001G221000.1:c.-961C>T		-
1	47636267	SNV	C	T	Homozygous	T/T	13	13	37.4615	72.9243	Phvul.001G221000.1:c.-837C>T		-
1	47639250	SNV	A	G	Homozygous	G/G	13	13	36.7692	70.9205	Phvul.001G221000.1:c.*1700A>G; Phvul.001G221100.1:c.-4003A>G		-
1	47641256	SNV	A	T	Homozygous	T/T	12	12	35.75	69.9055	Phvul.001G221000.1:c.*3706A>T; Phvul.001G221100.1:c.-1997A>T		-
1	47641758	Deletion	G	-	Homozygous	-/-	13	13	33.6923	82.7572	Phvul.001G221100.1:c.-1492delG		-
1	47642951	Deletion	A	-	Homozygous	-/-	11	11	35.5455	76.7778	Phvul.001G221100.1:c.-293delA		-
1	47644849^47644850	Insertion	-	C	Homozygous	C/C	11	11	32.0909	64.9026	Phvul.001G221100.1:c.1599dupC	Phvul.001G221100.1:p.Ala534fs	Yes
1	47647875	SNV	A	C	Homozygous	C/C	17	17	35.5882	82.84	Phvul.001G221100.1:c.*239A>C		-
1	47648633	SNV	C	T	Homozygous	T/T	11	11	35.1818	66.8782	Phvul.001G221100.1:c.*997C>T		-
1	47649688	SNV	G	C	Homozygous	C/C	10	10	36.5	61.9017	Phvul.001G221100.1:c.*2052G>C; Phvul.001G221200.1:c.*1511C>G		-
1	47654158	SNV	A	G	Homozygous	G/G	12	12	36.4167	67.9129	Phvul.001G221200.1:c.-1747T>C		-
1	47654632	SNV	G	C	Homozygous	C/C	17	17	36.8235	83.0103	Phvul.001G221200.1:c.-2221C>G		-
1	47655156	SNV	A	T	Homozygous	T/T	18	19	34.7778	81.8046	Phvul.001G221200.1:c.-2745T>A		-
1	47655227^47655228	Insertion	-	CAATA	Homozygous	CAATA/CAATA	16	16	36.325	200	Phvul.001G221200.1:c.-2816-1_-2816insTATTG		-
1	47656232^47656233	Insertion	-	C	Homozygous	C/C	17	17	35.8235	82.9243	Phvul.001G221200.1:c.-3822dupG		-
1	47656877	SNV	G	A	Homozygous	A/A	13	13	34	72.8819	Phvul.001G221200.1:c.-4466C>T; Phvul.001G221300.1:c.-5125G>A		-
1	47657107	Deletion	T	-	Homozygous	-/-	17	17	35.4706	95.2288	Phvul.001G221200.1:c.-4696delA; Phvul.001G221300.1:c.-4885delT		-
1	47657288	SNV	T	A	Homozygous	A/A	16	16	36.375	81.9382	Phvul.001G221200.1:c.-4877A>T; Phvul.001G221300.1:c.-4714T>A		-
1	47657335	SNV	T	C	Homozygous	C/C	14	14	32.2857	73.8722	Phvul.001G221200.1:c.-4924A>G; Phvul.001G221300.1:c.-4667T>C		-
1	47657592	SNV	A	T	Homozygous	T/T	18	18	34.9444	87.9588	Phvul.001G221200.1:c.-5181T>A; Phvul.001G221300.1:c.-4410A>T		-
1	47658878	SNV	C	G	Homozygous	G/G	12	12	36.8333	67.9102	Phvul.001G221300.1:c.-3124C>G		-
1	47663555	SNV	C	A	Homozygous	A/A	11	11	36.1818	66.8655	Phvul.001G221300.1:c.851+177C>A		-
1	47665512	SNV	A	C	Homozygous	C/C	13	13	35.8462	70.8619	Phvul.001G221300.1:c.*500A>C		-
1	47665526	Deletion	A	-	Homozygous	-/-	13	13	36.9231	82.7572	Phvul.001G221300.1:c.*514delA		-
1	47666079	Deletion	T	-	Homozygous	-/-	13	13	35.6154	82.7572	Phvul.001G221300.1:c.*1076delT		-
1	47666637	Deletion	G	-	Homozygous	-/-	21	21	35.5238	200	Phvul.001G221300.1:c.*1625delG		-
1	47667047..47667049	Deletion	TTA	-	Homozygous	-/-	16	16	31.75	200	Phvul.001G221300.1:c.*2060_*2062delTAT		-
1	47667292	Deletion	A	-	Homozygous	-/-	19	19	35.5789	100	Phvul.001G221300.1:c.*2282delA		-
1	47667301..47667302	MNV	AA	TT	Homozygous	TT/TT	20	20	34.725	200	Phvul.001G221300.1:c.*2289_*2290delinsTT		-
1	47667351	SNV	C	G	Homozygous	G/G	18	18	35.7778	86.0206			-
1	47667666..47667671	MNV	AAAAAA	TTTTTT	Homozygous	TTTTTT/TTTTTT	18	18	34.202	200			-
1	47667822	SNV	C	A	Homozygous	A/A	23	23	37.2174	100			-
1	47668258	SNV	A	T	Homozygous	T/T	13	13	36.3846	72.9158	Phvul.001G221400.1:c.-5032A>T; Phvul.001G221400.2:c.-5032A>T		-
1	47669647..47669648	Deletion	TA	-	Homozygous	-/-	13	14	34.9231	200	Phvul.001G221400.1:c.-3621_-3620delTA; Phvul.001G221400.2:c.-3621_-3620delTA		-
1	47672320..47672321	Deletion	AT	-	Homozygous	-/-	13	13	32.1538	200	Phvul.001G221400.1:c.-960_-959delAT; Phvul.001G221400.2:c.-960_-959delAT		-
1	47684580	SNV	G	C	Homozygous	C/C	10	10	36.6	61.9024	Phvul.001G221500.1:c.*827C>G		-
1	47709469	SNV	T	G	Homozygous	G/G	16	16	34.6875	79.9568	Phvul.001G221700.1:c.*2570T>G		-
1	47710617	Deletion	T	-	Homozygous	-/-	11	11	33.7273	76.7778			-
1	47714423^47714424	Insertion	-	TA	Homozygous	TA/TA	17	17	37.4412	200			-
1	47719261^47719262	Insertion	-	A	Homozygous	A/A	15	15	36.3333	78.8941			-
1	47726864	SNV	T	C	Homozygous	C/C	16	16	36.9375	79.9568	Phvul.001G221800.1:c.-4254A>G		-
1	47732964	SNV	A	T	Heterozygous	A/T	4	14	32	18.4951			-
1	47732989	SNV	G	A	Heterozygous	A/G	4	14	34.5	18.7155			-
1	47732996	SNV	C	T	Heterozygous	C/T	4	14	35.25	18.6495			-
1	47733003	SNV	A	G	Heterozygous	A/G	4	14	36.75	20.9938			-
1	47733010	SNV	G	A	Heterozygous	A/G	4	14	38	18.8105			-
1	47733012..47733013	MNV	AT	GC	Heterozygous	complex	4	13	36.4996	200			-
1	47733075	SNV	G	A	Heterozygous	A/G	3	11	35.3333	14.4665			-
1	47748685	Deletion	T	-	Homozygous	-/-	13	13	37.7692	82.7572	Phvul.001G222000.1:c.*1248delT; Phvul.001G222100.1:c.*573delA		-
1	47748687..47748689	Deletion	TAT	-	Homozygous	-/-	13	13	34.7692	200	Phvul.001G222000.1:c.*1250_*1252delTAT; Phvul.001G222100.1:c.*569_*571delATA		-
1	47753170^47753171	Insertion	-	C	Homozygous	C/C	12	14	34.1667	40.2204	Phvul.001G222100.1:c.-704_-703insG; Phvul.001G222200.1:c.-4149-1_-4149insC		-
1	47767897..47767898	Deletion	AT	-	Homozygous	-/-	11	11	34.6364	200	Phvul.001G222300.1:c.-801_-800delAT; Phvul.001G222300.2:c.-801_-800delAT; Phvul.001G222300.3:c.-2347_-2346delAT; Phvul.001G222400.1:c.-4319_-4318delAT; Phvul.001G222500.1:c.*1849_*1850delAT; Phvul.001G222500.2:c.*1849_*1850delAT; Phvul.001G222500.3:c.*1849_*1850delAT		-
1	47781513^47781514	Insertion	-	TCCATATG	Homozygous	TCCATATG/TCCATATG	10	10	37.4125	200	Phvul.001G222600.1:c.-283-1_-283insCATATGGA		-
1	47781998^47781999	Insertion	-	A	Homozygous	A/A	13	13	35.8462	72.8904	Phvul.001G222600.1:c.-769dupT		-
1	47782084..47782087	Deletion	ATAT	-	Homozygous	-/-	10	10	34.4	200	Phvul.001G222600.1:c.-857_-854delATAT		-
1	47783868	SNV	C	A	Homozygous	A/A	19	19	36.4737	90.9691	Phvul.001G222600.1:c.-2638G>T; Phvul.001G222700.1:c.-4487C>A		-
1	47783937	SNV	T	A	Homozygous	A/A	23	23	33.6957	100	Phvul.001G222600.1:c.-2707A>T; Phvul.001G222700.1:c.-4418T>A		-
1	47784207	SNV	T	A	Homozygous	A/A	21	22	36.1429	65.2724	Phvul.001G222600.1:c.-2977A>T; Phvul.001G222700.1:c.-4148T>A		-
1	47786960	SNV	A	T	Homozygous	T/T	10	10	34.3	63.7469	Phvul.001G222700.1:c.-1395A>T		-
1	47787529	SNV	C	T	Homozygous	T/T	12	12	36.8333	69.9097	Phvul.001G222700.1:c.-826C>T		-
1	47787540	SNV	T	C	Homozygous	C/C	14	14	36.5	73.9362	Phvul.001G222700.1:c.-815T>C		-
1	47787855	SNV	T	C	Homozygous	C/C	11	11	35.3636	64.9066	Phvul.001G222700.1:c.-500T>C		-
1	47792744	SNV	A	C	Homozygous	C/C	16	16	34.75	79.9568	Phvul.001G222700.1:c.*1073A>C		-
1	47793645	SNV	C	T	Homozygous	T/T	15	15	35.6	78.9279	Phvul.001G222700.1:c.*1974C>T		-
1	47793768	SNV	C	T	Homozygous	T/T	10	10	36.3	63.8913	Phvul.001G222700.1:c.*2097C>T		-
1	47796347	SNV	G	T	Homozygous	T/T	11	11	34.1818	66.8888			-
1	47796434	SNV	C	T	Homozygous	T/T	11	11	35.4545	66.8952			-
1	47797188^47797189	Insertion	-	A	Homozygous	A/A	10	10	37.5	63.8605	Phvul.001G222800.1:c.*2229dupT; Phvul.001G222800.2:c.*2229dupT		-
1	47797540	SNV	A	G	Homozygous	G/G	15	15	36.5333	76.9465	Phvul.001G222800.1:c.*1878T>C; Phvul.001G222800.2:c.*1878T>C		-
1	47797567	SNV	A	G	Homozygous	G/G	14	14	37	73.9362	Phvul.001G222800.1:c.*1851T>C; Phvul.001G222800.2:c.*1851T>C		-
1	47797576	SNV	G	A	Homozygous	A/A	15	15	36.0667	78.8941	Phvul.001G222800.1:c.*1842C>T; Phvul.001G222800.2:c.*1842C>T		-
1	47798101	SNV	T	C	Homozygous	C/C	16	16	36.3125	79.9568	Phvul.001G222800.1:c.*1317A>G; Phvul.001G222800.2:c.*1317A>G		-
1	47798168	SNV	T	C	Homozygous	C/C	12	12	33.8333	67.7989	Phvul.001G222800.1:c.*1250A>G; Phvul.001G222800.2:c.*1250A>G		-
1	47798293	SNV	G	C	Homozygous	C/C	10	10	35.8	61.9017	Phvul.001G222800.1:c.*1125C>G; Phvul.001G222800.2:c.*1125C>G		-
1	47798864	SNV	C	A	Homozygous	A/A	12	12	36.9167	69.8801	Phvul.001G222800.1:c.*554G>T; Phvul.001G222800.2:c.*554G>T		-
1	47802206^47802207	Insertion	-	A	Homozygous	A/A	10	10	35.2	63.8563	Phvul.001G222800.1:c.-1608dupT; Phvul.001G222800.2:c.-1608dupT; Phvul.001G222900.1:c.*1598dupT		-
1	47802282	SNV	A	G	Homozygous	G/G	12	12	31.25	67.8278	Phvul.001G222800.1:c.-1683T>C; Phvul.001G222800.2:c.-1683T>C; Phvul.001G222900.1:c.*1523T>C		-
1	47811067	SNV	C	T	Homozygous	T/T	11	11	36.1818	66.9016	Phvul.001G222900.1:c.-3118G>A; Phvul.001G223000.1:c.916C>T	Phvul.001G223000.1:p.Arg306Trp	Yes
1	47812564	SNV	A	G	Homozygous	G/G	11	11	37.2727	64.9053	Phvul.001G222900.1:c.-4615T>C; Phvul.001G223000.1:c.1357-312A>G		-
1	47820779^47820780	Insertion	-	A	Homozygous	A/A	13	13	36.6923	72.8904	Phvul.001G223000.1:c.*1932_*1932+1insA; Phvul.001G223100.1:c.-2592-1_-2592insA		-
1	47821040^47821041	Insertion	-	AA	Homozygous	AA/AA	12	12	35.6667	200	Phvul.001G223000.1:c.*2203_*2204dupAA; Phvul.001G223100.1:c.-2322_-2321dupAA		-
1	47821420..47821421	MNV	TA	AT	Homozygous	AT/AT	13	13	35.6923	200	Phvul.001G223000.1:c.*2573_*2574delinsAT; Phvul.001G223100.1:c.-1952_-1951delinsAT		-
1	47821689	SNV	C	T	Homozygous	T/T	14	14	37.0714	75.9346	Phvul.001G223100.1:c.-1683C>T		-
1	47821972	SNV	A	G	Homozygous	G/G	11	11	35.0909	64.8999	Phvul.001G223100.1:c.-1400A>G		-
1	47822052..47822060	Deletion	AATATTATA	-	Homozygous	-/-	10	10	37.5	200	Phvul.001G223100.1:c.-1307_-1299delTTATAAATA		-
1	47823461	SNV	T	C	Homozygous	C/C	14	14	36.5714	73.9469	Phvul.001G223100.1:c.90T>C		No
1	47825602	SNV	C	T	Homozygous	T/T	19	19	36.3158	90.9691	Phvul.001G223100.1:c.*481C>T		-
1	47825706	SNV	C	T	Homozygous	T/T	18	18	37.4444	87.9588	Phvul.001G223100.1:c.*585C>T		-
1	47826931	SNV	A	C	Homozygous	C/C	10	10	36.1	61.9024	Phvul.001G223100.1:c.*1810A>C		-
1	47827464	SNV	G	A	Homozygous	A/A	15	15	33.4	78.8273			-
1	47828309..47828310	Deletion	AC	-	Homozygous	-/-	10	10	34.4	200			-
1	47828339	SNV	A	C	Homozygous	C/C	11	11	35.0909	64.9107			-
1	47828518	SNV	T	C	Homozygous	C/C	12	12	37.25	67.921			-
1	47829664	SNV	G	A	Homozygous	A/A	10	10	36.4	63.8574			-
1	47833227	SNV	A	G	Homozygous	G/G	11	11	34.9091	64.8945	Phvul.001G223200.1:c.*622T>C		-
1	47837467	SNV	G	T	Homozygous	T/T	15	15	37	78.9279	Phvul.001G223200.1:c.-1515C>A; Phvul.001G223300.1:c.-2456G>T		-
1	47838416..47838418	Deletion	CTA	-	Homozygous	-/-	12	12	34.5833	200	Phvul.001G223200.1:c.-2466_-2464delTAG; Phvul.001G223300.1:c.-1506_-1504delTAC		-
1	47839530	SNV	C	G	Homozygous	G/G	11	11	37.4545	64.9053	Phvul.001G223200.1:c.-3578G>C; Phvul.001G223300.1:c.-393C>G		-
1	47845969..47845970	Deletion	AT	-	Homozygous	-/-	18	18	35.5	200	Phvul.001G223300.1:c.*901_*902delAT; Phvul.001G223400.1:c.-3561_-3560delAT		-
1	47847106..47847115	Deletion	AATTTTTATC	-	Homozygous	-/-	10	10	35.5	200	Phvul.001G223300.1:c.*2039_*2048delATCAATTTTT; Phvul.001G223400.1:c.-2423_-2414delATCAATTTTT		-
1	47847890	SNV	G	A	Homozygous	A/A	15	15	37.5333	78.8941	Phvul.001G223400.1:c.-1646G>A		-
1	47850018..47850020	Deletion	ATG	-	Homozygous	-/-	10	10	32.2	200	Phvul.001G223400.1:c.*101_*103delGAT		-
1	47850332	SNV	G	T	Homozygous	T/T	10	10	35.8	63.8902	Phvul.001G223400.1:c.*398G>T		-
1	47851305	SNV	G	C	Homozygous	C/C	16	16	36	79.914	Phvul.001G223400.1:c.*1371G>C		-
1	47852813	Deletion	A	-	Homozygous	-/-	14	14	33.9286	85.8503	Phvul.001G223500.1:c.*870delT		-
1	47855002	SNV	T	A	Homozygous	A/A	10	10	37.7	63.8595	Phvul.001G223500.1:c.588+45A>T		-
1	47855425	SNV	A	G	Homozygous	G/G	14	14	36.7857	73.9254	Phvul.001G223500.1:c.428-218T>C		-
1	47857177	SNV	T	C	Homozygous	C/C	12	12	36.4167	67.921	Phvul.001G223500.1:c.-283A>G		-
1	47857549	SNV	G	A	Homozygous	A/A	19	19	36.1579	90.9691	Phvul.001G223500.1:c.-655C>T		-
1	47858922	Deletion	A	-	Homozygous	-/-	14	14	33.7143	85.8503	Phvul.001G223500.1:c.-2028delT		-
1	47859022^47859023	Insertion	-	T	Homozygous	T/T	14	14	36.0714	75.9176	Phvul.001G223500.1:c.-2129dupA		-
1	47859371	SNV	T	C	Homozygous	C/C	11	11	37.5455	64.9134	Phvul.001G223500.1:c.-2477A>G		-
1	47860277^47860278	Insertion	-	GA	Homozygous	GA/GA	16	16	35.129	200	Phvul.001G223500.1:c.-3383-1_-3383insTC; Phvul.001G223600.1:c.-4178-1_-4178insGA		-
1	47860984^47860985	Insertion	-	T	Homozygous	T/T	13	13	36.9231	72.9243	Phvul.001G223500.1:c.-4091dupA; Phvul.001G223600.1:c.-3463dupT		-
1	47862766^47862767	Insertion	-	AT	Homozygous	AT/AT	19	19	35.6316	200	Phvul.001G223600.1:c.-1673_-1672dupAT		-
1	47863438	SNV	A	G	Homozygous	G/G	15	15	37.3333	76.9465	Phvul.001G223600.1:c.-1018A>G		-
1	47875598^47875599	Insertion	-	T	Homozygous	T/T	12	12	34.0833	69.9055	Phvul.001G223700.1:c.-3022dupA		-
1	47888513^47888514	Insertion	-	AT	Homozygous	AT/AT	10	10	35.9474	200	Phvul.001G223900.1:c.464-88_464-87dupTA; Phvul.001G224000.1:c.-1804_-1803dupTA		-
